# Supplementary material for: Choline Metabolism to the Proatherogenic Metabolite Trimethylamine Occurs Primarily in the Distal Colon Microbiome In Vitro
Source: Metabolites. 2025 Aug 16;15(8):552. doi: 10.3390/metabo15080552 (PMC12388646; doi:10.3390/metabo15080552)
Supplement: Supplementary file 1 [file metabolites-15-00552-s001.zip]

Archive with 1 entries (1 files):
- metabolites-3750334-supplementary.pdf
